# Supplementary material for: scEpiLock: A Weakly Supervised Learning Framework for cis-Regulatory Element Localization and Variant Impact Quantification for Single-Cell Epigenetic Data
Source: Biomolecules. 2022 Jun 23;12(7):874. doi: 10.3390/biom12070874 (PMC9312957; doi:10.3390/biom12070874)
Supplement: Supplementary file 1 [file biomolecules-12-00874-s001.zip]

Archive with 1 entries (1 files):
- biomolecules-1736338-supplementary.pdf
